# Supplementary material for: Strategies to Target the Tumor-Associated Macrophages in the Immunosuppressive Microenvironment of Pancreatic Ductal Adenocarcinoma
Source: Cancers (Basel). 2025 Sep 22;17(18):3090. doi: 10.3390/cancers17183090 (PMC12468212; doi:10.3390/cancers17183090)
Supplement: Supplementary file 1 [file cancers-17-03090-s001.zip]

Archive with 1 entries (1 files):
- cancers-3834301-supplementary.pdf
